# Supplementary material for: Two new species of the genus Trilacuna from Chongqing, China (Araneae, Oonopidae)
Source: Zookeys. 2018 Jul 5;(771):41–56. doi: 10.3897/zookeys.771.23158 (PMC6043632; doi:10.3897/zookeys.771.23158)
Supplement: XML Treatment for Trilacuna simianshan [file zookeys.771.23158-treatment2.xml]

<!DOCTYPE tp:taxon-treatment
  PUBLIC "-//TaxonX//DTD Taxonomic Treatment Publishing DTD v0 20100105//EN" "tax-treatment-NSO.dtd">
<tp:taxon-treatment xmlns:tp="http://www.plazi.org/taxpub"><tp:treatment-meta><kwd-group><label>Taxon classification</label><kwd><named-content xmlns:xlink="http://www.w3.org/1999/xlink" content-type="kingdom">Animalia</named-content></kwd><kwd><named-content xmlns:xlink="http://www.w3.org/1999/xlink" content-type="order">Araneae</named-content></kwd><kwd><named-content xmlns:xlink="http://www.w3.org/1999/xlink" content-type="family">Oonopidae</named-content></kwd></kwd-group><mixed-citation publication-type="journal"><person-group><name><surname>Tong</surname><given-names>Yanfeng</given-names></name><name><surname>Guan</surname><given-names>Xijin</given-names></name><name><surname>Li</surname><given-names>Shuqiang</given-names></name></person-group><article-title>Two new species of the genus <italic><tp:taxon-name><tp:taxon-name-part taxon-name-part-type="genus" reg="Trilacuna">Trilacuna</tp:taxon-name-part></tp:taxon-name></italic> from Chongqing, China (<tp:taxon-name><tp:taxon-name-part taxon-name-part-type="order">Araneae</tp:taxon-name-part></tp:taxon-name>, <tp:taxon-name><tp:taxon-name-part taxon-name-part-type="family">Oonopidae</tp:taxon-name-part></tp:taxon-name>)</article-title><source>Zookeys</source><day>5</day><month>7</month><year>2018</year><volume>2018</volume><issue>771</issue><fpage>41</fpage><lpage>56</lpage><pub-id pub-id-type="doi">10.3897/zookeys.771.23158</pub-id></mixed-citation></tp:treatment-meta><tp:nomenclature><tp:taxon-name>
            <tp:taxon-name-part taxon-name-part-type="genus" reg="Trilacuna">Trilacuna</tp:taxon-name-part>
            <tp:taxon-name-part taxon-name-part-type="species" reg="simianshan">simianshan</tp:taxon-name-part>
            <object-id xmlns:xlink="http://www.w3.org/1999/xlink" content-type="zoobank" xlink:type="simple">http://zoobank.org/899E9966-88FD-4512-AE01-1C74A42ECB3F</object-id>
          </tp:taxon-name><tp:taxon-authority>Tong &amp; Li</tp:taxon-authority><tp:taxon-status xmlns:xlink="http://www.w3.org/1999/xlink" xlink:type="simple">sp. n.</tp:taxon-status><xref ref-type="fig" rid="F1">Figs 1</xref><xref ref-type="fig" rid="F2">, 2</xref><xref ref-type="fig" rid="F3">, 3</xref><xref ref-type="fig" rid="F4">, 4</xref><xref ref-type="fig" rid="F5">, 5</xref></tp:nomenclature><tp:treatment-sec sec-type="type material" id="SECID0EIDAE"><title>Type material.</title><p>
            <bold>Holotype</bold> ♂ (<abbrev xmlns:xlink="http://www.w3.org/1999/xlink" content-type="institution" xlink:title="Shenyang Normal University" id="ABBRID0EQDAE" xlink:type="simple">SYNU</abbrev>-99), China, Chongqing Municipality, Jiangjin Dist., Simianshan Natural Reserve, Dawopu, <named-content xmlns:xlink="http://www.w3.org/1999/xlink" content-type="dwc:verbatimCoordinates" xlink:type="simple"><named-content content-type="geo-json" specific-use="{&#34;type&#34;:&#34;Point&#34;,&#34;coordinates&#34;:[106.379108,28.587397]}" id="NCID0EYDAE" xlink:type="simple">28°35'14.628"N, 106°22'44.790"E</named-content></named-content>, 1000 m, 20.X.2014, leg. Y. Tong. <bold>Paratypes</bold>: 1 ♂, 2 ♀ (<abbrev xmlns:xlink="http://www.w3.org/1999/xlink" content-type="institution" xlink:title="Shenyang Normal University" id="ABBRID0E6DAE" xlink:type="simple">SYNU</abbrev>-99), same data as holotype; 1 ♂, 2 ♀ (<abbrev xmlns:xlink="http://www.w3.org/1999/xlink" content-type="institution" xlink:title="Institute of Zoology, Chinese Academy of Sciences" id="ABBRID0EEEAE" xlink:type="simple">IZCAS</abbrev> Ar-25089), same data as holotype; 2 ♀ (<abbrev xmlns:xlink="http://www.w3.org/1999/xlink" content-type="institution" xlink:title="Shenyang Normal University" id="ABBRID0EJEAE" xlink:type="simple">SYNU</abbrev>-100), China, Chongqing Municipality, Jiangjin Dist., Simianshan Natural Reserve, Dawopu, <named-content xmlns:xlink="http://www.w3.org/1999/xlink" content-type="dwc:verbatimCoordinates" xlink:type="simple"><named-content content-type="geo-json" specific-use="{&#34;type&#34;:&#34;Point&#34;,&#34;coordinates&#34;:[106.350673,28.578877]}" id="NCID0EREAE" xlink:type="simple">28°34'43.956"N, 106°21'2.424"E</named-content></named-content>, 28 m, 20.X.2014, leg. Y. Tong.</p></tp:treatment-sec><tp:treatment-sec sec-type="etymology" id="SECID0EWEAE"><title>Etymology.</title><p>The specific name is a noun in apposition taken from the type locality.</p></tp:treatment-sec><tp:treatment-sec sec-type="diagnosis" id="SECID0E2EAE"><title>Diagnosis.</title><p>This new species is similar to <italic><tp:taxon-name><tp:taxon-name-part taxon-name-part-type="genus" reg="Trilacuna">T.</tp:taxon-name-part> <tp:taxon-name-part taxon-name-part-type="species" reg="rastrum">rastrum</tp:taxon-name-part></tp:taxon-name></italic> and can be distinguished by two long outgrowths of the embolus system and the long cone-shaped structure in females <italic>vs.</italic> the embolus system with a short ribbon-like outgrowth and a rake-shaped protuberance, and a simple stick-shaped sclerite centrally on the female genitalia of <italic><tp:taxon-name><tp:taxon-name-part taxon-name-part-type="genus" reg="Trilacuna">T.</tp:taxon-name-part> <tp:taxon-name-part taxon-name-part-type="species" reg="rastrum">rastrum</tp:taxon-name-part></tp:taxon-name></italic> (see <xref ref-type="bibr" rid="B5">Tong and Li 2007</xref>: figs 6–10).</p></tp:treatment-sec><tp:treatment-sec sec-type="description" id="SECID0E4FAE"><title>Description.</title><p>Male. Body yellow-brown, chelicerae and sternum lighter, legs yellow. Habitus as in Fig. <xref ref-type="fig" rid="F1">1A–C</xref>. Body length 2.21; carapace 1.13 long, 0.86 wide; abdomen 1.16 long, 0.75 wide. Carapace sides granulate; lateral margin rebordered, with a row of short, fine hairs and small blunt denticles. Six eyes, well developed, arranged in a compact group; <abbrev xmlns:xlink="http://www.w3.org/1999/xlink" xlink:title="anterior lateral eyes" id="ABBRID0EHGAE" xlink:type="simple">ALE</abbrev>, <abbrev xmlns:xlink="http://www.w3.org/1999/xlink" xlink:title="posterior median eyes" id="ABBRID0ELGAE" xlink:type="simple">PME</abbrev> subequal, larger than <abbrev xmlns:xlink="http://www.w3.org/1999/xlink" xlink:title="posterior lateral eyes" id="ABBRID0EPGAE" xlink:type="simple">PLE</abbrev>; <abbrev xmlns:xlink="http://www.w3.org/1999/xlink" xlink:title="anterior lateral eyes" id="ABBRID0ETGAE" xlink:type="simple">ALE</abbrev>–<abbrev xmlns:xlink="http://www.w3.org/1999/xlink" xlink:title="posterior lateral eyes" id="ABBRID0EXGAE" xlink:type="simple">PLE</abbrev> separated by less than <abbrev xmlns:xlink="http://www.w3.org/1999/xlink" xlink:title="anterior lateral eyes" id="ABBRID0E2GAE" xlink:type="simple">ALE</abbrev> radius, <abbrev xmlns:xlink="http://www.w3.org/1999/xlink" xlink:title="posterior median eyes" id="ABBRID0E6GAE" xlink:type="simple">PME</abbrev> touching each other; posterior row recurved from above, procurved from front (Fig. <xref ref-type="fig" rid="F1">1D, G</xref>). Clypeus sinuous in frontal view, anterior lateral eyes separated from edge of carapace by about 2.0 times their diameter, with needle-like setae. Mouthparts: chelicerae straight, proximal region with one hair with elevated hair base (<abbrev xmlns:xlink="http://www.w3.org/1999/xlink" xlink:title="elevated hair base" id="ABBRID0EHHAE" xlink:type="simple">ehb</abbrev>); labium rectangular, anterior margin deeply incised (<abbrev xmlns:xlink="http://www.w3.org/1999/xlink" xlink:title="labium deep incision" id="ABBRID0ELHAE" xlink:type="simple">ldi</abbrev>) (Fig. <xref ref-type="fig" rid="F1">1E</xref>); endites slender, distally branched (<abbrev xmlns:xlink="http://www.w3.org/1999/xlink" xlink:title="slightly distal branch" id="ABBRID0ETHAE" xlink:type="simple">sdb</abbrev>) (Fig. <xref ref-type="fig" rid="F1">1E</xref>). Sternum with radial furrows between coxae I–II, II–III, III–IV; surface strongly rugose on radial furrows and middle area; setae sparse, light, needle-like, evenly scattered (Fig. <xref ref-type="fig" rid="F1">1E</xref>). Abdomen: booklung covers large, ovoid, surface smooth (Fig. <xref ref-type="fig" rid="F2">2B</xref>). Dorsal scutum not fused to epigastric scutum. Apodemes present, posterior spiracles connected by a shallow groove (Fig. <xref ref-type="fig" rid="F2">2A</xref>). Leg spination (all spines longer than segment width): legs I-II: tibia: v2-2-2-2-0, metatarsus: v2-2-0. Trichobothria: tibia: each with three; metatarsus: each with one.</p><fig id="F1" position="float" orientation="portrait"><label>Figure 1.</label><caption><p>
                <italic><tp:taxon-name><tp:taxon-name-part taxon-name-part-type="genus" reg="Trilacuna">Trilacuna</tp:taxon-name-part> <tp:taxon-name-part taxon-name-part-type="species" reg="simianshan">simianshan</tp:taxon-name-part></tp:taxon-name></italic> <abbrev xmlns:xlink="http://www.w3.org/1999/xlink" xlink:title="sperm pore" id="ABBRID0E1IAE" xlink:type="simple">sp</abbrev>. n., male. <bold>A</bold> habitus, dorsal view <bold>B</bold> habitus, ventral view <bold>C</bold> habitus, lateral view <bold>D</bold> prosoma, dorsal view <bold>E</bold> prosoma, ventral view <bold>F</bold> prosoma, lateral view <bold>G</bold> prosoma, anterior view. Abbreviations: <abbrev xmlns:xlink="http://www.w3.org/1999/xlink" xlink:title="elevated hair base" id="ABBRID0EMJAE" xlink:type="simple">ehb</abbrev> = elevated hair base; <abbrev xmlns:xlink="http://www.w3.org/1999/xlink" xlink:title="labium deep incision" id="ABBRID0EQJAE" xlink:type="simple">ldi</abbrev> = labium deep incision; <abbrev xmlns:xlink="http://www.w3.org/1999/xlink" xlink:title="slightly distal branch" id="ABBRID0EUJAE" xlink:type="simple">sdb</abbrev> = slightly distal branch. Scale bars: 0.2 mm (<bold>A–C</bold>); 0.1 mm (<bold>D–G</bold>).</p></caption><graphic xmlns:xlink="http://www.w3.org/1999/xlink" xlink:href="zookeys-771-041-g001.jpg" position="float" orientation="portrait" xlink:type="simple" id="oo_215148.jpg"/></fig><fig id="F2" position="float" orientation="portrait"><label>Figure 2.</label><caption><p>
                <italic><tp:taxon-name><tp:taxon-name-part taxon-name-part-type="genus" reg="Trilacuna">Trilacuna</tp:taxon-name-part> <tp:taxon-name-part taxon-name-part-type="species" reg="simianshan">simianshan</tp:taxon-name-part></tp:taxon-name></italic> <abbrev xmlns:xlink="http://www.w3.org/1999/xlink" xlink:title="sperm pore" id="ABBRID0EUKAE" xlink:type="simple">sp</abbrev>. n., male. <bold>A</bold> abdomen, ventral view <bold>B</bold> abdomen, lateral view <bold>C</bold> left palp, prolateral view <bold>D</bold> left palp, retrolateral view. Abbreviations: <abbrev xmlns:xlink="http://www.w3.org/1999/xlink" xlink:title="booklung covers" id="ABBRID0EALAE" xlink:type="simple">boc</abbrev> = booklung covers; <abbrev xmlns:xlink="http://www.w3.org/1999/xlink" xlink:title="circular projection" id="ABBRID0EELAE" xlink:type="simple">cp</abbrev> = circular projection; <abbrev xmlns:xlink="http://www.w3.org/1999/xlink" xlink:title="membranous projection" id="ABBRID0EILAE" xlink:type="simple">mp</abbrev> = membranous projection; <abbrev xmlns:xlink="http://www.w3.org/1999/xlink" xlink:title="small hole" id="ABBRID0EMLAE" xlink:type="simple">slh</abbrev> = small hole; <abbrev xmlns:xlink="http://www.w3.org/1999/xlink" xlink:title="sperm pore" id="ABBRID0EQLAE" xlink:type="simple">sp</abbrev> = sperm pore. Scale bars: 0.2 mm.</p></caption><graphic xmlns:xlink="http://www.w3.org/1999/xlink" xlink:href="zookeys-771-041-g002.jpg" position="float" orientation="portrait" xlink:type="simple" id="oo_215149.jpg"/></fig><p>Genitalia. Epigastric region with sperm pore (<abbrev xmlns:xlink="http://www.w3.org/1999/xlink" xlink:title="sperm pore" id="ABBRID0E2LAE" xlink:type="simple">sp</abbrev>) small, oval, rebordered, situated between anterior spiracles; with a small hole (<abbrev xmlns:xlink="http://www.w3.org/1999/xlink" xlink:title="small hole" id="ABBRID0E6LAE" xlink:type="simple">slh</abbrev>) between the posterior spiracles (Fig. <xref ref-type="fig" rid="F2">2A</xref>). Palp (Figs <xref ref-type="fig" rid="F2">2C, D</xref>, <xref ref-type="fig" rid="F3">3</xref>): orange. 0.46 long (0.15, 0.08, 0.11, 0.12). Femur strongly swollen (width/length = 0.09/0.15) (Fig. <xref ref-type="fig" rid="F2">2C, D</xref>). Bulb oval, stout, tapering apically. Embolus system (Fig. <xref ref-type="fig" rid="F3">3B, D, F</xref>) complex, with two long, strongly curved outgrowths (<abbrev xmlns:xlink="http://www.w3.org/1999/xlink" xlink:title="outgrowth 1" id="ABBRID0EXMAE" xlink:type="simple">ogr1</abbrev> and <abbrev xmlns:xlink="http://www.w3.org/1999/xlink" xlink:title="outgrowth 2" id="ABBRID0E2MAE" xlink:type="simple">ogr2</abbrev>); the surface of the embolus system bearing numerous small “papillae”. The base of the embolus system with a wing-like, membranous projection (<abbrev xmlns:xlink="http://www.w3.org/1999/xlink" xlink:title="membranous projection" id="ABBRID0E6MAE" xlink:type="simple">mp</abbrev>) in prolateral view and a circular projection (<abbrev xmlns:xlink="http://www.w3.org/1999/xlink" xlink:title="circular projection" id="ABBRID0EDNAE" xlink:type="simple">cp</abbrev>) covered with scales in retrolateral view; middle part of the embolus system with a rectangular projection (<abbrev xmlns:xlink="http://www.w3.org/1999/xlink" xlink:title="rectangular projection" id="ABBRID0EHNAE" xlink:type="simple">rp</abbrev>) in dorsal view.</p><fig id="F3" position="float" orientation="portrait"><label>Figure 3.</label><caption><p>
                <italic><tp:taxon-name><tp:taxon-name-part taxon-name-part-type="genus" reg="Trilacuna">Trilacuna</tp:taxon-name-part> <tp:taxon-name-part taxon-name-part-type="species" reg="simianshan">simianshan</tp:taxon-name-part></tp:taxon-name></italic> <abbrev xmlns:xlink="http://www.w3.org/1999/xlink" xlink:title="sperm pore" id="ABBRID0E5NAE" xlink:type="simple">sp</abbrev>. n., male, SEM. <bold>A</bold> left palp, prolateral view <bold>B</bold> embolus system, prolateral view <bold>C</bold> left palp, retrolateral view <bold>D</bold> embolus system, retrolateral view <bold>E</bold> left palp, dorsal view <bold>F</bold> embolus system, dorsal view. Abbreviations: <abbrev xmlns:xlink="http://www.w3.org/1999/xlink" xlink:title="circular projection" id="ABBRID0EOOAE" xlink:type="simple">cp</abbrev> = circular projection; <abbrev xmlns:xlink="http://www.w3.org/1999/xlink" xlink:title="membranous projection" id="ABBRID0ESOAE" xlink:type="simple">mp</abbrev> = membranous projection; <abbrev xmlns:xlink="http://www.w3.org/1999/xlink" xlink:title="outgrowth 1" id="ABBRID0EWOAE" xlink:type="simple">ogr1</abbrev> = outgrowth 1; <abbrev xmlns:xlink="http://www.w3.org/1999/xlink" xlink:title="outgrowth 2" id="ABBRID0E1OAE" xlink:type="simple">ogr2</abbrev> = outgrowth 2; <abbrev xmlns:xlink="http://www.w3.org/1999/xlink" xlink:title="rectangular projection" id="ABBRID0E5OAE" xlink:type="simple">rp</abbrev> = rectangular projection; <abbrev xmlns:xlink="http://www.w3.org/1999/xlink" xlink:title="small projection" id="ABBRID0ECPAE" xlink:type="simple">spr</abbrev> = small projection.</p></caption><graphic xmlns:xlink="http://www.w3.org/1999/xlink" xlink:href="zookeys-771-041-g003.jpg" position="float" orientation="portrait" xlink:type="simple" id="oo_215150.jpg"/></fig><fig id="F4" position="float" orientation="portrait"><label>Figure 4.</label><caption><p>
                <italic><tp:taxon-name><tp:taxon-name-part taxon-name-part-type="genus" reg="Trilacuna">Trilacuna</tp:taxon-name-part> <tp:taxon-name-part taxon-name-part-type="species" reg="simianshan">simianshan</tp:taxon-name-part></tp:taxon-name></italic> <abbrev xmlns:xlink="http://www.w3.org/1999/xlink" xlink:title="sperm pore" id="ABBRID0E5PAE" xlink:type="simple">sp</abbrev>. n., female, right legs, SEM. <bold>A</bold> leg I, prolateral view <bold>B</bold> tarsus I, dorsal view <bold>C</bold> leg II, prolateral view <bold>D</bold> tarsus II, dorsal view <bold>E</bold> leg III, prolateral view <bold>F</bold> tarsus III, dorsal view <bold>G</bold> leg IV, prolateral view <bold>H</bold> tarsus IV, prolateral view.</p></caption><graphic xmlns:xlink="http://www.w3.org/1999/xlink" xlink:href="zookeys-771-041-g004.jpg" position="float" orientation="portrait" xlink:type="simple" id="oo_215151.jpg"/></fig><p>Female. As in male except as noted. Slightly larger than male. Body length 2.28; carapace 0.99 long, 0.85 wide; abdomen 1.36 long, 0.89 wide. Postepigastric scutum long. Posterior spiracles connected by groove (Fig. <xref ref-type="fig" rid="F5">5B</xref>).</p><fig id="F5" position="float" orientation="portrait"><label>Figure 5.</label><caption><p>
                <italic><tp:taxon-name><tp:taxon-name-part taxon-name-part-type="genus" reg="Trilacuna">Trilacuna</tp:taxon-name-part> <tp:taxon-name-part taxon-name-part-type="species" reg="simianshan">simianshan</tp:taxon-name-part></tp:taxon-name></italic> <abbrev xmlns:xlink="http://www.w3.org/1999/xlink" xlink:title="sperm pore" id="ABBRID0EQRAE" xlink:type="simple">sp</abbrev>. n., female. <bold>A, B, C</bold> habitus, dorsal, ventral and lateral views <bold>D, E, F, G</bold> prosoma, dorsal, ventral, lateral and anterior views <bold>H, I</bold> genitalia, ventral and dorsal views. Abbreviations: <abbrev xmlns:xlink="http://www.w3.org/1999/xlink" xlink:title="apodemes" id="ABBRID0E1RAE" xlink:type="simple">apo</abbrev> = apodemes; <abbrev xmlns:xlink="http://www.w3.org/1999/xlink" xlink:title="cone-shaped structure" id="ABBRID0E5RAE" xlink:type="simple">css</abbrev> = cone-shaped structure; <abbrev xmlns:xlink="http://www.w3.org/1999/xlink" xlink:title="elevated hair base" id="ABBRID0ECSAE" xlink:type="simple">ehb</abbrev> = elevated hair base; <abbrev xmlns:xlink="http://www.w3.org/1999/xlink" xlink:title="fold" id="ABBRID0EGSAE" xlink:type="simple">fo</abbrev> = fold; <abbrev xmlns:xlink="http://www.w3.org/1999/xlink" xlink:title="labium deep incision" id="ABBRID0EKSAE" xlink:type="simple">ldi</abbrev> = labium deep incision; <abbrev xmlns:xlink="http://www.w3.org/1999/xlink" xlink:title="posterior extension" id="ABBRID0EOSAE" xlink:type="simple">pe</abbrev> = posterior extension; <abbrev xmlns:xlink="http://www.w3.org/1999/xlink" xlink:title="paddle-like sclerite" id="ABBRID0ESSAE" xlink:type="simple">psc</abbrev> = paddle-like sclerite; <abbrev xmlns:xlink="http://www.w3.org/1999/xlink" xlink:title="posterior spiracles" id="ABBRID0EWSAE" xlink:type="simple">psp</abbrev> = posterior spiracles; <abbrev xmlns:xlink="http://www.w3.org/1999/xlink" xlink:title="slender line-like structure" id="ABBRID0E1SAE" xlink:type="simple">sls</abbrev> = slender line-like structure. Scale bars: 0.2 mm (<bold>A–C</bold>); 0.1 mm (<bold>D–I</bold>).</p></caption><graphic xmlns:xlink="http://www.w3.org/1999/xlink" xlink:href="zookeys-771-041-g005.jpg" position="float" orientation="portrait" xlink:type="simple" id="oo_215152.jpg"/></fig><p>Female genitalia. Ventral view (Fig. <xref ref-type="fig" rid="F5">5H</xref>): Middle part of posterior margin of epigastric scutum much extended posteriorly (<abbrev xmlns:xlink="http://www.w3.org/1999/xlink" xlink:title="posterior extension" id="ABBRID0ENTAE" xlink:type="simple">pe</abbrev>); surface without external features. Dorsal view (Fig. <xref ref-type="fig" rid="F5">5I</xref>): with a very long, nearly cone-shaped structure (<abbrev xmlns:xlink="http://www.w3.org/1999/xlink" xlink:title="cone-shaped structure" id="ABBRID0EVTAE" xlink:type="simple">css</abbrev>), at the posterior end of the cone-shaped structure is a slender line-like structure (<abbrev xmlns:xlink="http://www.w3.org/1999/xlink" xlink:title="slender line-like structure" id="ABBRID0EZTAE" xlink:type="simple">sls</abbrev>) originating and extending anteriorly. Transverse bars with two relatively long, lateral apodemes.</p></tp:treatment-sec><tp:treatment-sec sec-type="distribution" id="SECID0E4TAE"><title>Distribution.</title><p>China (Chongqing).</p></tp:treatment-sec><ref-list><ref id="B5"><mixed-citation xmlns:xlink="http://www.w3.org/1999/xlink" xlink:type="simple">
          <person-group><name name-style="western"><surname>Tong</surname><given-names>Y</given-names></name><name name-style="western"><surname>Li</surname><given-names>S</given-names></name></person-group> (<year>2007</year>) <article-title>One new genus and four new species of oonopid spiders from Southwest China (<tp:taxon-name><tp:taxon-name-part taxon-name-part-type="order">Araneae</tp:taxon-name-part></tp:taxon-name>: <tp:taxon-name><tp:taxon-name-part taxon-name-part-type="family">Oonopidae</tp:taxon-name-part></tp:taxon-name>).</article-title> <source>Annales Zoologici, Warszawa</source> <volume>57</volume>: <fpage>331</fpage>–<lpage>340</lpage>.</mixed-citation></ref></ref-list></tp:taxon-treatment>
