# Supplementary material for: Two new species of the genus Trilacuna from Chongqing, China (Araneae, Oonopidae)
Source: Zookeys. 2018 Jul 5;(771):41–56. doi: 10.3897/zookeys.771.23158 (PMC6043632; doi:10.3897/zookeys.771.23158)
Supplement: XML Treatment for Trilacuna songyuae [file zookeys.771.23158-treatment3.xml]

<!DOCTYPE tp:taxon-treatment
  PUBLIC "-//TaxonX//DTD Taxonomic Treatment Publishing DTD v0 20100105//EN" "tax-treatment-NSO.dtd">
<tp:taxon-treatment xmlns:tp="http://www.plazi.org/taxpub"><tp:treatment-meta><kwd-group><label>Taxon classification</label><kwd><named-content xmlns:xlink="http://www.w3.org/1999/xlink" content-type="kingdom">Animalia</named-content></kwd><kwd><named-content xmlns:xlink="http://www.w3.org/1999/xlink" content-type="order">Araneae</named-content></kwd><kwd><named-content xmlns:xlink="http://www.w3.org/1999/xlink" content-type="family">Oonopidae</named-content></kwd></kwd-group><mixed-citation publication-type="journal"><person-group><name><surname>Tong</surname><given-names>Yanfeng</given-names></name><name><surname>Guan</surname><given-names>Xijin</given-names></name><name><surname>Li</surname><given-names>Shuqiang</given-names></name></person-group><article-title>Two new species of the genus <italic><tp:taxon-name><tp:taxon-name-part taxon-name-part-type="genus" reg="Trilacuna">Trilacuna</tp:taxon-name-part></tp:taxon-name></italic> from Chongqing, China (<tp:taxon-name><tp:taxon-name-part taxon-name-part-type="order">Araneae</tp:taxon-name-part></tp:taxon-name>, <tp:taxon-name><tp:taxon-name-part taxon-name-part-type="family">Oonopidae</tp:taxon-name-part></tp:taxon-name>)</article-title><source>Zookeys</source><day>5</day><month>7</month><year>2018</year><volume>2018</volume><issue>771</issue><fpage>41</fpage><lpage>56</lpage><pub-id pub-id-type="doi">10.3897/zookeys.771.23158</pub-id></mixed-citation></tp:treatment-meta><tp:nomenclature><tp:taxon-name>
            <tp:taxon-name-part taxon-name-part-type="genus" reg="Trilacuna">Trilacuna</tp:taxon-name-part>
            <tp:taxon-name-part taxon-name-part-type="species" reg="songyuae">songyuae</tp:taxon-name-part>
            <object-id xmlns:xlink="http://www.w3.org/1999/xlink" content-type="zoobank" xlink:type="simple">http://zoobank.org/737A9BE2-8B18-4FA6-AB7E-D31F25495E0F</object-id>
          </tp:taxon-name><tp:taxon-authority>Tong &amp; Li</tp:taxon-authority><tp:taxon-status xmlns:xlink="http://www.w3.org/1999/xlink" xlink:type="simple">sp. n.</tp:taxon-status><xref ref-type="fig" rid="F6">Figs 6</xref><xref ref-type="fig" rid="F7">, 7</xref><xref ref-type="fig" rid="F8">, 8</xref><xref ref-type="fig" rid="F9">, 9</xref><xref ref-type="fig" rid="F10">, 10</xref></tp:nomenclature><tp:treatment-sec sec-type="type material" id="SECID0EDWAE"><title>Type material.</title><p>
            <bold>Holotype</bold> ♂, (<abbrev xmlns:xlink="http://www.w3.org/1999/xlink" content-type="institution" xlink:title="Shenyang Normal University" id="ABBRID0ELWAE" xlink:type="simple">SYNU</abbrev>-101), China, Chongqing Municipality, Jiangjin Dist., Simianshan Natural Reserve, Dawopu, <named-content xmlns:xlink="http://www.w3.org/1999/xlink" content-type="dwc:verbatimCoordinates" xlink:type="simple"><named-content content-type="geo-json" specific-use="{&#34;type&#34;:&#34;Point&#34;,&#34;coordinates&#34;:[106.350673,28.578877]}" id="NCID0ETWAE" xlink:type="simple">28°34'43.956"N, 106°21'2.424"E</named-content></named-content>, 28 m, 20.X.2014, leg. S. Lyu and Y. Tong. <bold>Paratypes</bold>: 2 ♂, 2 ♀ (<abbrev xmlns:xlink="http://www.w3.org/1999/xlink" content-type="institution" xlink:title="Shenyang Normal University" id="ABBRID0E1WAE" xlink:type="simple">SYNU</abbrev>-101), same data as holotype; 5 ♂, 4 ♀ (<abbrev xmlns:xlink="http://www.w3.org/1999/xlink" content-type="institution" xlink:title="Shenyang Normal University" id="ABBRID0E6WAE" xlink:type="simple">SYNU</abbrev>-102), same data as holotype; 7 ♂, 5 ♀ (<abbrev xmlns:xlink="http://www.w3.org/1999/xlink" content-type="institution" xlink:title="Institute of Zoology, Chinese Academy of Sciences" id="ABBRID0EEXAE" xlink:type="simple">IZCAS</abbrev> Ar-25088), China, Chongqing Municipality, Jiangjin Dist., Simianshan Natural Reserve, Dawopu, <named-content xmlns:xlink="http://www.w3.org/1999/xlink" content-type="dwc:verbatimCoordinates" xlink:type="simple"><named-content content-type="geo-json" specific-use="{&#34;type&#34;:&#34;Point&#34;,&#34;coordinates&#34;:[106.379108,28.587397]}" id="NCID0EMXAE" xlink:type="simple">28°35'14.628"N, 106°22'44.790"E</named-content></named-content>, 1000 m, 20.X.2014, leg. S. Lyu and Y. Tong.</p></tp:treatment-sec><tp:treatment-sec sec-type="material" id="SECID0ERXAE"><title>Other material studied.</title><p>7 ♂, 1 ♀ (<abbrev xmlns:xlink="http://www.w3.org/1999/xlink" content-type="institution" xlink:title="Shenyang Normal University" id="ABBRID0EXXAE" xlink:type="simple">SYNU</abbrev>-103), same data as holotype; 8 ♂, 2 ♀ (<abbrev xmlns:xlink="http://www.w3.org/1999/xlink" content-type="institution" xlink:title="Shenyang Normal University" id="ABBRID0E3XAE" xlink:type="simple">SYNU</abbrev>-105), China, Chongqing Municipality, Jiangjin Dist., Simianshan Natural Reserve, Dawopu, <named-content xmlns:xlink="http://www.w3.org/1999/xlink" content-type="dwc:verbatimCoordinates" xlink:type="simple"><named-content content-type="geo-json" specific-use="{&#34;type&#34;:&#34;Point&#34;,&#34;coordinates&#34;:[106.362442,28.587397]}" id="NCID0EEYAE" xlink:type="simple">28°35'14.628"N, 106°21'44.790"E</named-content></named-content>, 1000 m, 20. X. 2014, leg. S. Lyu and Y. Tong.</p></tp:treatment-sec><tp:treatment-sec sec-type="etymology" id="SECID0EJYAE"><title>Etymology.</title><p>The specific name is after Miss Songyu Lyu (吕松宇), one of the collectors of this species.</p></tp:treatment-sec><tp:treatment-sec sec-type="diagnosis" id="SECID0EOYAE"><title>Diagnosis.</title><p>The new species is similar to <italic><tp:taxon-name><tp:taxon-name-part taxon-name-part-type="genus" reg="Trilacuna">T.</tp:taxon-name-part> <tp:taxon-name-part taxon-name-part-type="species" reg="hansanensis">hansanensis</tp:taxon-name-part></tp:taxon-name></italic> Seo, 2017. Both species have an elevated ridge on the posterior part of the male sternum, but can be distinguished by the long oval bulb, the very long setae (<abbrev xmlns:xlink="http://www.w3.org/1999/xlink" xlink:title="numerous, long setae" id="ABBRID0E6YAE" xlink:type="simple">nls</abbrev>) on the prolateral surface of the male palpal tibiae and the two small, spear-like setae (<abbrev xmlns:xlink="http://www.w3.org/1999/xlink" xlink:title="spear-like setae" id="ABBRID0EDZAE" xlink:type="simple">sps</abbrev>) on the basal part of the prolateral surface of male palpal cymbium. <italic><tp:taxon-name><tp:taxon-name-part taxon-name-part-type="genus" reg="Trilacuna">Trilacuna</tp:taxon-name-part> <tp:taxon-name-part taxon-name-part-type="species" reg="hansanensis">hansanensis</tp:taxon-name-part></tp:taxon-name></italic> has a pear-shaped bulbus, and there are no special setae on the male palpal tibia or cymbium (see <xref ref-type="bibr" rid="B4">Seo 2017</xref>: figs 1A–K).</p></tp:treatment-sec><tp:treatment-sec sec-type="description" id="SECID0EWZAE"><title>Description.</title><p>Male. Body yellow-brown, chelicerae and sternum lighter, legs yellow. Habitus as in Fig. <xref ref-type="fig" rid="F6">6A–C</xref>. Body length 1.87; carapace 0.86 long, 0.73 wide; abdomen 0.97 long, 0.71 wide. Carapace sides granulate; lateral margin rebordered, with a row of short, fine hairs and small, blunt denticles. Eyes six, well developed, arranged in a compact group; <abbrev xmlns:xlink="http://www.w3.org/1999/xlink" xlink:title="anterior lateral eyes" id="ABBRID0EA1AE" xlink:type="simple">ALE</abbrev> largest, <abbrev xmlns:xlink="http://www.w3.org/1999/xlink" xlink:title="posterior lateral eyes" id="ABBRID0EE1AE" xlink:type="simple">PLE</abbrev> smallest; <abbrev xmlns:xlink="http://www.w3.org/1999/xlink" xlink:title="anterior lateral eyes" id="ABBRID0EI1AE" xlink:type="simple">ALE</abbrev>–<abbrev xmlns:xlink="http://www.w3.org/1999/xlink" xlink:title="posterior lateral eyes" id="ABBRID0EM1AE" xlink:type="simple">PLE</abbrev> separated by less than <abbrev xmlns:xlink="http://www.w3.org/1999/xlink" xlink:title="anterior lateral eyes" id="ABBRID0EQ1AE" xlink:type="simple">ALE</abbrev> radius, <abbrev xmlns:xlink="http://www.w3.org/1999/xlink" xlink:title="posterior median eyes" id="ABBRID0EU1AE" xlink:type="simple">PME</abbrev> touching each other; posterior row recurved from above, procurved from front (Fig. <xref ref-type="fig" rid="F6">6D, G</xref>). Clypeus sinuous in frontal view, anterior lateral eyes separated from edge of carapace by about 2.0 times their diameter, with needle-like setae. Mouthparts: chelicerae straight, proximal region with one hair with elevated hair base (<abbrev xmlns:xlink="http://www.w3.org/1999/xlink" xlink:title="elevated hair base" id="ABBRID0E31AE" xlink:type="simple">ehb</abbrev>); labium rectangular, anterior margin deeply incised (<abbrev xmlns:xlink="http://www.w3.org/1999/xlink" xlink:title="labium deep incision" id="ABBRID0EA2AE" xlink:type="simple">ldi</abbrev>) (Fig. <xref ref-type="fig" rid="F6">6E</xref>); endites slender, distally slightly branched (<abbrev xmlns:xlink="http://www.w3.org/1999/xlink" xlink:title="slightly distal branch" id="ABBRID0EI2AE" xlink:type="simple">sdb</abbrev>) (Fig. <xref ref-type="fig" rid="F6">6B</xref>). Sternum with radial furrows between coxae I–II, II–III, III–IV; lateral margin smooth, middle area reticulate, posterior part with two slightly elevated ridges, each covered with a row of short, strong setae, the region between the two ridges strongly wrinkled (Fig. <xref ref-type="fig" rid="F6">6E</xref>). Abdomen: booklung covers (<abbrev xmlns:xlink="http://www.w3.org/1999/xlink" xlink:title="booklung covers" id="ABBRID0EU2AE" xlink:type="simple">boc</abbrev>) large, ovoid, surface smooth (Fig. <xref ref-type="fig" rid="F7">7B</xref>). Dorsal scutum not fused to epigastric scutum. Apodemes present, posterior spiracles not connected by groove (Fig. <xref ref-type="fig" rid="F7">7A</xref>). Leg spination (all spines longer than segment width): legs I‒II: tibiae: v2-2-2-2-0, metatarsi: v2-2-0, leg IV: femur with very long hairs ventrally (Fig. <xref ref-type="fig" rid="F7">7F</xref>). Trichobothria: tibia: each with 3; metatarsus: each with 1.</p><fig id="F6" position="float" orientation="portrait"><label>Figure 6.</label><caption><p>
                <italic><tp:taxon-name><tp:taxon-name-part taxon-name-part-type="genus" reg="Trilacuna">Trilacuna</tp:taxon-name-part> <tp:taxon-name-part taxon-name-part-type="species" reg="songyuae">songyuae</tp:taxon-name-part></tp:taxon-name></italic> <abbrev xmlns:xlink="http://www.w3.org/1999/xlink" xlink:title="sperm pore" id="ABBRID0EX3AE" xlink:type="simple">sp</abbrev>. n., male. <bold>A</bold> habitus, dorsal view <bold>B</bold> habitus, ventral view <bold>C</bold> habitus, lateral view <bold>D</bold> prosoma, dorsal view <bold>E</bold> prosoma, ventral view, white arrow shows the ridges, with a row of setae <bold>F</bold> prosoma, lateral view <bold>G</bold> prosoma, anterior view. Abbreviations: <abbrev xmlns:xlink="http://www.w3.org/1999/xlink" xlink:title="elevated hair base" id="ABBRID0EJ4AE" xlink:type="simple">ehb</abbrev> = elevated hair base; <abbrev xmlns:xlink="http://www.w3.org/1999/xlink" xlink:title="labium deep incision" id="ABBRID0EN4AE" xlink:type="simple">ldi</abbrev> = labium deep incision; <abbrev xmlns:xlink="http://www.w3.org/1999/xlink" xlink:title="slightly distal branch" id="ABBRID0ER4AE" xlink:type="simple">sdb</abbrev> = slightly distal branch. Scale bars: 0.2 mm (<bold>A–C</bold>); 0.1 mm (<bold>D–G</bold>).</p></caption><graphic xmlns:xlink="http://www.w3.org/1999/xlink" xlink:href="zookeys-771-041-g006.jpg" position="float" orientation="portrait" xlink:type="simple" id="oo_215153.jpg"/></fig><fig id="F7" position="float" orientation="portrait"><label>Figure 7.</label><caption><p>
                <italic><tp:taxon-name><tp:taxon-name-part taxon-name-part-type="genus" reg="Trilacuna">Trilacuna</tp:taxon-name-part> <tp:taxon-name-part taxon-name-part-type="species" reg="songyuae">songyuae</tp:taxon-name-part></tp:taxon-name></italic> <abbrev xmlns:xlink="http://www.w3.org/1999/xlink" xlink:title="sperm pore" id="ABBRID0ER5AE" xlink:type="simple">sp</abbrev>. n., male. <bold>A</bold> abdomen, ventral view <bold>B</bold> abdomen, lateral view <bold>C</bold> left palp, prolateral view <bold>D</bold> left palp, retrolateral view <bold>E</bold> chelicerae, oblique, anterior view <bold>F</bold> left leg IV, prolateral view. Abbreviations: <abbrev xmlns:xlink="http://www.w3.org/1999/xlink" xlink:title="booklung covers" id="ABBRID0EB6AE" xlink:type="simple">boc</abbrev> = booklung covers; <abbrev xmlns:xlink="http://www.w3.org/1999/xlink" xlink:title="dark dot" id="ABBRID0EF6AE" xlink:type="simple">dd</abbrev> = dark dot; <abbrev xmlns:xlink="http://www.w3.org/1999/xlink" xlink:title="elevated hair base" id="ABBRID0EJ6AE" xlink:type="simple">ehb</abbrev> = elevated hair base; <abbrev xmlns:xlink="http://www.w3.org/1999/xlink" xlink:title="numerous, long setae" id="ABBRID0EN6AE" xlink:type="simple">nls</abbrev> = numerous, long setae; <abbrev xmlns:xlink="http://www.w3.org/1999/xlink" xlink:title="sperm pore" id="ABBRID0ER6AE" xlink:type="simple">sp</abbrev> = sperm pore; <abbrev xmlns:xlink="http://www.w3.org/1999/xlink" xlink:title="spear-like setae" id="ABBRID0EV6AE" xlink:type="simple">sps</abbrev> = spear-like setae; <abbrev xmlns:xlink="http://www.w3.org/1999/xlink" xlink:title="two long, strong setae" id="ABBRID0EZ6AE" xlink:type="simple">tss</abbrev> = two long, strong setae. Scale bars: 0.1 mm (<bold>A–D</bold>).</p></caption><graphic xmlns:xlink="http://www.w3.org/1999/xlink" xlink:href="zookeys-771-041-g007.jpg" position="float" orientation="portrait" xlink:type="simple" id="oo_215155.jpg"/></fig><p>Genitalia. Epigastric region (Fig. <xref ref-type="fig" rid="F7">7A</xref>) with sperm pore small, oval, rebordered, situated before anterior spiracles; with a small dark dot (<abbrev xmlns:xlink="http://www.w3.org/1999/xlink" xlink:title="dark dot" id="ABBRID0ELAAG" xlink:type="simple">dd</abbrev>) between the posterior spiracles, a cluster of long hairs around the dark dot. Palp (Figs <xref ref-type="fig" rid="F7">7C, D</xref>, <xref ref-type="fig" rid="F8">8</xref>): orange. 0.42 long (0.14, 0.07, 0.10, 0.11). Femur strongly swollen (width/length = 0.08/0.14) (Fig. <xref ref-type="fig" rid="F7">7C, D</xref>). Tibia with numerous, very long, penniform setae (<abbrev xmlns:xlink="http://www.w3.org/1999/xlink" xlink:title="numerous, long setae" id="ABBRID0E2AAG" xlink:type="simple">nls</abbrev>) on prolateral surface and two long, strong setae (<abbrev xmlns:xlink="http://www.w3.org/1999/xlink" xlink:title="two long, strong setae" id="ABBRID0E6AAG" xlink:type="simple">tss</abbrev>) on retrolateral surface (Fig. <xref ref-type="fig" rid="F7">7C, D</xref>). Cymbium with two small, spear-like setae (<abbrev xmlns:xlink="http://www.w3.org/1999/xlink" xlink:title="spear-like setae" id="ABBRID0EHBAG" xlink:type="simple">sps</abbrev>) on basal part of prolateral surface (Figs <xref ref-type="fig" rid="F7">7C</xref>, <xref ref-type="fig" rid="F8">8G, H</xref>). Bulb long, oval, stout, tapering apically. Embolus system (Fig. <xref ref-type="fig" rid="F8">8B, D, F</xref>) complex, bearing numerous small “papillae”; with a strongly sclerotized, sickle-shaped protuberance (<abbrev xmlns:xlink="http://www.w3.org/1999/xlink" xlink:title="sickle-shaped protuberance" id="ABBRID0EXBAG" xlink:type="simple">ssp</abbrev>) and a fan-shaped outgrowth (<abbrev xmlns:xlink="http://www.w3.org/1999/xlink" xlink:title="sector-shaped outgrowth" id="ABBRID0E2BAG" xlink:type="simple">sso</abbrev>) prolaterally; between the two outgrowths is a cluster of long, line-like structures (<abbrev xmlns:xlink="http://www.w3.org/1999/xlink" xlink:title="cluster of long line-like structure" id="ABBRID0E6BAG" xlink:type="simple">cll</abbrev>); with a ribbon-like, nearly transparent outgrowth (<abbrev xmlns:xlink="http://www.w3.org/1999/xlink" xlink:title="ribbon-like outgrowth" id="ABBRID0EDCAG" xlink:type="simple">rlo</abbrev>) and a broom-like outgrowth (<abbrev xmlns:xlink="http://www.w3.org/1999/xlink" xlink:title="broom-like outgrowth" id="ABBRID0EHCAG" xlink:type="simple">blo</abbrev>) retrolaterally.</p><fig id="F8" position="float" orientation="portrait"><label>Figure 8.</label><caption><p>
                <italic><tp:taxon-name><tp:taxon-name-part taxon-name-part-type="genus" reg="Trilacuna">Trilacuna</tp:taxon-name-part> <tp:taxon-name-part taxon-name-part-type="species" reg="songyuae">songyuae</tp:taxon-name-part></tp:taxon-name></italic> <abbrev xmlns:xlink="http://www.w3.org/1999/xlink" xlink:title="sperm pore" id="ABBRID0E5CAG" xlink:type="simple">sp</abbrev>. n., male, SEM. <bold>A</bold> left palp, prolateral view <bold>B</bold> embolus system, prolateral view <bold>C</bold> left palp, retrolateral view <bold>D</bold> embolus system, retrolateral view <bold>E</bold> left palp, dorsal view <bold>F</bold> embolus system, dorsal view <bold>G</bold> tibia and cymbium, prolateral view <bold>H</bold> same, details, white arrow shows the spear-like setae. Abbreviations: <abbrev xmlns:xlink="http://www.w3.org/1999/xlink" xlink:title="broom-like outgrowth" id="ABBRID0ESDAG" xlink:type="simple">blo</abbrev> = broom-like outgrowth; <abbrev xmlns:xlink="http://www.w3.org/1999/xlink" xlink:title="cluster of long line-like structure" id="ABBRID0EWDAG" xlink:type="simple">cll</abbrev> = cluster of long line-like structure; <abbrev xmlns:xlink="http://www.w3.org/1999/xlink" xlink:title="numerous, long setae" id="ABBRID0E1DAG" xlink:type="simple">nls</abbrev> = numerous, long setae; <abbrev xmlns:xlink="http://www.w3.org/1999/xlink" xlink:title="ribbon-like outgrowth" id="ABBRID0E5DAG" xlink:type="simple">rlo</abbrev> = ribbon-like outgrowth; <abbrev xmlns:xlink="http://www.w3.org/1999/xlink" xlink:title="sector-shaped outgrowth" id="ABBRID0ECEAG" xlink:type="simple">sso</abbrev> = sector-shaped outgrowth; <abbrev xmlns:xlink="http://www.w3.org/1999/xlink" xlink:title="sickle-shaped protuberance" id="ABBRID0EGEAG" xlink:type="simple">ssp</abbrev> = sickle-shaped protuberance.</p></caption><graphic xmlns:xlink="http://www.w3.org/1999/xlink" xlink:href="zookeys-771-041-g008.jpg" position="float" orientation="portrait" xlink:type="simple" id="oo_215156.jpg"/></fig><fig id="F9" position="float" orientation="portrait"><label>Figure 9.</label><caption><p>
                <italic><tp:taxon-name><tp:taxon-name-part taxon-name-part-type="genus" reg="Trilacuna">Trilacuna</tp:taxon-name-part> <tp:taxon-name-part taxon-name-part-type="species" reg="songyuae">songyuae</tp:taxon-name-part></tp:taxon-name></italic> <abbrev xmlns:xlink="http://www.w3.org/1999/xlink" xlink:title="sperm pore" id="ABBRID0ECFAG" xlink:type="simple">sp</abbrev>. n., female, right legs, SEM. <bold>A</bold> leg I, prolateral view <bold>B</bold> tarsus I, dorsal view <bold>C</bold> leg II, prolateral view <bold>D</bold> tarsus II, dorsal view <bold>E</bold> leg III, prolateral view <bold>F</bold> tarsus III, dorsal view <bold>G</bold> leg IV, prolateral view <bold>H</bold> tarsus IV, prolateral view.</p></caption><graphic xmlns:xlink="http://www.w3.org/1999/xlink" xlink:href="zookeys-771-041-g009.jpg" position="float" orientation="portrait" xlink:type="simple" id="oo_215157.jpg"/></fig><p>Female. As in male except as noted. Slightly larger than male. Body length 1.91; carapace 0.89 long, 0.75 wide; abdomen 1.02 long, 0.78 wide. Postepigastric scutum long. Posterior spiracles connected by groove (Fig. <xref ref-type="fig" rid="F10">10B</xref>).</p><fig id="F10" position="float" orientation="portrait"><label>Figure 10.</label><caption><p>
                <italic><tp:taxon-name><tp:taxon-name-part taxon-name-part-type="genus" reg="Trilacuna">Trilacuna</tp:taxon-name-part> <tp:taxon-name-part taxon-name-part-type="species" reg="songyuae">songyuae</tp:taxon-name-part></tp:taxon-name></italic> <abbrev xmlns:xlink="http://www.w3.org/1999/xlink" xlink:title="sperm pore" id="ABBRID0EUGAG" xlink:type="simple">sp</abbrev>. n., female. <bold>A, B, C</bold> habitus, dorsal, ventral and lateral views <bold>D, E, F, G</bold> prosoma, dorsal, ventral, lateral and anterior views <bold>H, I</bold> genitalia, ventral and dorsal views. Abbreviations: <abbrev xmlns:xlink="http://www.w3.org/1999/xlink" xlink:title="apodemes" id="ABBRID0E5GAG" xlink:type="simple">apo</abbrev> = apodemes; <abbrev xmlns:xlink="http://www.w3.org/1999/xlink" xlink:title="cone-shaped structure" id="ABBRID0ECHAG" xlink:type="simple">css</abbrev> = cone-shaped structure; <abbrev xmlns:xlink="http://www.w3.org/1999/xlink" xlink:title="dark knob" id="ABBRID0EGHAG" xlink:type="simple">dk</abbrev> = dark knob; <abbrev xmlns:xlink="http://www.w3.org/1999/xlink" xlink:title="elevated hair base" id="ABBRID0EKHAG" xlink:type="simple">ehb</abbrev> = elevated hair base; <abbrev xmlns:xlink="http://www.w3.org/1999/xlink" xlink:title="labium deep incision" id="ABBRID0EOHAG" xlink:type="simple">ldi</abbrev> = labium deep incision; <abbrev xmlns:xlink="http://www.w3.org/1999/xlink" xlink:title="paddle-like sclerite" id="ABBRID0ESHAG" xlink:type="simple">psc</abbrev> = paddle-like sclerite; <abbrev xmlns:xlink="http://www.w3.org/1999/xlink" xlink:title="posterior spiracles" id="ABBRID0EWHAG" xlink:type="simple">psp</abbrev> = posterior spiracles. Scale bars: 0.2 mm (<bold>A–C</bold>); 0.1 mm (<bold>D–I</bold>).</p></caption><graphic xmlns:xlink="http://www.w3.org/1999/xlink" xlink:href="zookeys-771-041-g010.jpg" position="float" orientation="portrait" xlink:type="simple" id="oo_215158.jpg"/></fig><p>Genitalia. Ventral view (Fig. <xref ref-type="fig" rid="F10">10H</xref>): surface without external features, a dark knob-like marking (<abbrev xmlns:xlink="http://www.w3.org/1999/xlink" xlink:title="dark knob" id="ABBRID0EJIAG" xlink:type="simple">dk</abbrev>) can be seen through the cuticle. Dorsal view (Fig. <xref ref-type="fig" rid="F10">10I</xref>): with a very small, cone-shaped structure (<abbrev xmlns:xlink="http://www.w3.org/1999/xlink" xlink:title="cone-shaped structure" id="ABBRID0ERIAG" xlink:type="simple">css</abbrev>). Transverse bars with two relatively long, lateral apodemes.</p></tp:treatment-sec><tp:treatment-sec sec-type="distribution" id="SECID0EVIAG"><title>Distribution.</title><p>China (Chongqing).</p></tp:treatment-sec><ref-list><ref id="B4"><mixed-citation xmlns:xlink="http://www.w3.org/1999/xlink" xlink:type="simple">
          <person-group><name name-style="western"><surname>Seo</surname><given-names>BK</given-names></name></person-group> (<year>2017</year>) <article-title>Four new species of the genera <italic><tp:taxon-name><tp:taxon-name-part taxon-name-part-type="genus">Trilacuna</tp:taxon-name-part></tp:taxon-name></italic>, <italic><tp:taxon-name><tp:taxon-name-part taxon-name-part-type="genus">Orchestina</tp:taxon-name-part></tp:taxon-name></italic> and <italic><tp:taxon-name><tp:taxon-name-part taxon-name-part-type="genus">Hahnia</tp:taxon-name-part></tp:taxon-name></italic> of the families <tp:taxon-name><tp:taxon-name-part taxon-name-part-type="family">Oonopidae</tp:taxon-name-part></tp:taxon-name> and <tp:taxon-name><tp:taxon-name-part taxon-name-part-type="family">Hahniidae</tp:taxon-name-part></tp:taxon-name> (<tp:taxon-name><tp:taxon-name-part taxon-name-part-type="order">Araneae</tp:taxon-name-part></tp:taxon-name>) from Korea.</article-title> <source>Korean Journal of Environmental Biology</source> <volume>35</volume>: <fpage>184</fpage>–<lpage>190</lpage>. <ext-link xlink:type="simple" ext-link-type="doi" xlink:href="10.11626/KJEB.2017.35.2.184">https://doi.org/10.11626/KJEB.2017.35.2.184</ext-link></mixed-citation></ref></ref-list></tp:taxon-treatment>
